# Supplementary material for: Unique Salt-Tolerance-Related QTLs, Evolved in Vigna riukiuensis (Na+ Includer) and V. nakashimae (Na+ Excluder), Shed Light on the Development of Super-Salt-Tolerant Azuki Bean (V. angularis) Cultivars
Source: Plants (Basel). 2023 Apr 17;12(8):1680. doi: 10.3390/plants12081680 (PMC10146836; doi:10.3390/plants12081680)
Supplement: Supplementary file 1 [file plants-12-01680-s001.zip]

Archive with 1 entries (1 files):
- plants-2291851-supplementary.pdf
